# Supplementary material for: Cognitive traces of life kinetic exercise in puberty sedentary subjects
Source: PLoS One. 2025 May 9;20(5):e0322778. doi: 10.1371/journal.pone.0322778 (PMC12064203; doi:10.1371/journal.pone.0322778)
Supplement: S1 Data — (XLSX) [file pone.0322778.s001.xlsx]

## Sheet: Sayfa1
Participant	Age	Size1	Size2	Weight1	Weight2	Gender	SGO1_1	SGO1_2	SGO1_3	SGO1_4	SGO1_5	SGO1_6	SGO1_7	SGO1_8	SGO1_9	SGO1_10	SGO1_11	SGO1_12	SGO1_13	SGO1_14	SGO1_15	SGO1_16	SGO1_17	SGO1_18	SIE1_1	SIE1_2	SIE1_3	SIE1_4	SIE1_5	SIE1_6	SIE1_7	SIE1_8	SIE1_9	SIE1_10	SIE1_11	SIE1_12	SIE1_13	SIE1_14	SIE1_15	SIE1_16	SIE1_17	SIE1_18	SIE1_19	SIE1_20	SIE1_21	SGO2_1	SGO2_2	SGO2_3	SGO2_4
1	13	1.56	1.56	45.5	46	1	2	1	2	5	1	1	2	4	2	1	1	1	2	1	2	7	1	1	6	1	3	3	7	5	2	1	4	2	1	4	3	4	2	7	6	2	4	1	3	1	1	1	4
1	13	1.59	1.59	50.5	50.1	1	2	1	1	4	3	4	1	1	5	4	6	2	2	3	6	1	3	1	2	3	5	2	4	6	2	5	3	5	1	4	3	1	4	3	6	4	5	1	4	1	1	1	3
1	13	1.56	1.56	59	59.7	2	2	1	1	7	1	4	7	1	7	1	7	4	4	4	7	1	6	1	3	1	7	3	1	5	4	7	1	7	5	6	5	2	5	7	1	4	7	2	7	1	1	1	5
1	13	1.57	1.57	57	56	1	3	2	2	4	2	4	4	2	7	4	4	2	2	2	4	2	2	2	7	2	2	4	2	2	7	2	2	2	7	7	2	2	7	7	2	7	2	2	7	3	1	1	1
1	13	1.58	1.58	50	48	1	2	2	2	4	2	2	2	2	1	3	2	2	2	2	2	1	1	2	5	2	1	1	2	1	2	2	2	2	2	1	3	1	2	2	2	2	2	2	2	1	2	3	4
1	13	1.53	1.53	40.8	42.5	1	3	1	5	7	4	6	7	3	7	5	7	1	4	6	5	6	6	5	7	7	3	5	7	4	5	7	4	7	3	3	7	7	6	1	3	7	1	7	6	3	4	2	7
1	13	1.75	1.75	94	93	2	1	4	2	7	2	7	7	2	5	1	3	2	5	3	4	7	1	3	3	1	1	1	6	4	1	1	4	4	7	7	2	4	7	7	4	5	4	4	4	4	1	1	4
1	13	1.55	1.55	35.9	36.5	1	4	1	4	4	3	7	3	1	4	6	7	1	4	4	3	2	1	1	1	3	2	4	1	4	3	6	5	4	1	7	3	2	3	7	1	2	5	4	2	3	1	3	4
1	12	1.48	1.49	32.5	32.9	1	7	4	3	4	4	5	3	4	7	5	7	4	7	7	6	3	6	3	6	5	4	3	5	5	4	5	7	4	4	5	5	5	7	7	4	6	3	4	5	5	3	2	5
1	13	1.56	1.56	45.5	47	1	5	1	4	7	5	6	3	2	4	3	5	2	2	3	5	2	3	1	6	1	2	5	7	6	1	4	3	1	2	1	6	2	4	2	1	3	1	1	2	3	1	1	2
1	13	1.49	1.49	41.6	43	1	5	1	3	6	3	6	2	5	5	2	4	2	6	3	5	3	3	2	3	4	3	3	5	2	4	1	5	5	1	3	3	3	5	5	4	5	6	2	4	5	1	3	6
1	14	1.62	1.62	36.3	37.7	2	4	1	1	1	2	6	1	2	7	5	3	2	4	2	3	1	2	1	7	3	2	3	3	1	3	5	4	1	3	5	3	1	3	5	6	5	5	3	4	5	2	4	3
1	13	1.57	1.58	63	64	2	6	1	3	7	6	7	2	4	7	5	7	3	4	7	4	1	5	1	1	3	1	2	2	5	3	2	6	5	7	4	5	4	3	4	6	5	7	4	5	7	1	3	7
1	13	1.55	1.55	63	62	1	5	3	2	3	5	3	2	4	3	6	4	6	5	1	4	5	3	1	7	5	4	3	4	7	2	2	5	3	4	4	3	6	5	4	3	5	4	2	7	3	3	4	2
1	13	1.51	1.51	41.2	42	2	5	1	4	7	5	3	1	2	5	6	7	5	3	6	3	5	4	6	3	6	2	4	6	1	5	7	5	4	6	2	5	1	5	2	7	4	4	1	6	6	4	3	4
1	13	1.56	1.56	58	58	1	4	2	4	4	3	3	5	5	7	4	7	7	6	4	7	6	5	5	5	6	4	2	3	5	3	6	3	2	3	5	4	2	3	4	3	2	6	1	3	4	2	2	4
1	13	1.64	1.65	57	57	2	7	1	1	7	3	3	7	1	7	7	3	3	7	3	3	3	3	3	6	1	1	7	7	7	1	7	7	7	1	1	7	7	1	1	7	1	7	1	1	7	7	7	7
1	13	1.65	1.65	44.1	44.5	2	7	1	1	1	3	7	3	2	7	3	7	1	1	4	7	1	1	1	6	1	1	1	7	1	1	1	1	1	1	1	7	1	1	7	1	1	1	7	1	5	1	1	2
1	13	1.56	1.56	44	47	2	7	1	1	7	4	7	1	1	4	1	7	1	4	2	7	1	4	4	3	3	1	3	7	3	2	6	2	3	1	7	7	1	3	2	3	7	3	3	7	7	1	1	4
1	13	1.53	1.53	36.3	37	1	3	1	1	1	1	1	1	4	3	2	4	3	2	1	3	4	2	1	2	4	4	3	5	6	3	4	5	7	5	2	4	5	4	6	3	7	6	5	4	1	2	1	1
1	13	1.56	1.56	57.3	57	1	4	1	1	2	2	1	1	1	4	2	4	2	3	2	4	4	2	1	3	4	3	2	3	4	2	4	3	5	5	3	4	3	5	3	1	6	3	1	2	5	1	2	5
1	12	1.49	1.49	36.9	39.6	1	4	1	2	5	3	5	1	3	3	2	7	3	3	5	7	2	4	5	2	6	5	4	4	7	6	6	6	7	3	1	3	7	5	2	3	4	5	5	7	4	3	6	5
2	12	1.56	1.56	40.6	40.6	1	5	3	2	3	4	5	3	2	6	4	6	2	5	6	3	2	4	5	2	4	5	4	3	6	1	6	7	6	2	2	3	5	4	3	5	5	2	2	6	6	3	2	6
2	12	1.56	1.56	39.1	37.6	1	7	4	7	4	5	6	4	2	6	4	7	4	7	5	6	3	6	3	3	6	6	6	7	4	7	2	5	6	7	1	3	6	6	5	7	2	7	6	7	6	6	4	6
2	13	1.63	1.63	46.3	44	2	7	1	1	7	4	7	1	1	7	7	7	1	7	6	7	1	7	1	6	6	7	7	6	7	6	7	7	7	6	5	3	3	3	3	2	7	6	4	2	5	3	3	5
2	12	1.54	1.54	40.4	42	1	6	1	1	5	5	6	1	1	4	5	3	1	5	6	5	1	2	2	4	5	5	4	3	6	4	2	3	3	3	6	3	1	4	1	1	3	1	2	6	5	1	1	5
2	13	1.65	1.66	46.6	48.3	1	6	1	1	5	2	4	1	3	6	5	6	2	6	3	7	2	6	4	5	4	6	6	3	6	5	5	4	4	2	3	5	3	6	5	1	6	2	3	6	4	1	1	3
2	12	1.54	1.54	48.4	48	1	5	1	1	3	2	4	1	6	4	5	7	1	5	7	3	7	7	1	2	7	3	1	7	3	1	6	5	2	1	3	4	7	7	6	3	1	6	2	6	6	4	2	4
2	13	1.54	1.55	38.7	38.5	2	4	1	2	1	1	5	1	3	2	4	1	3	4	5	2	3	1	4	3	4	5	3	1	2	1	1	5	1	3	2	4	1	3	4	5	2	3	1	4	5	1	1	6
2	13	1.59	1.59	59.3	57.2	1	7	2	2	5	3	6	2	2	6	6	4	3	5	5	4	7	3	2	6	5	5	6	5	6	5	3	3	6	4	4	5	2	4	6	6	5	5	3	6	5	2	2	6
2	13	1.51	1.52	43.7	43.4	1	4	1	1	3	2	2	1	1	4	3	4	1	2	1	1	1	2	4	3	5	4	4	3	4	4	3	4	3	3	4	5	3	3	4	3	4	5	3	3	4	1	1	3
2	13	1.51	1.51	44	45.2	1	3	1	1	3	2	2	1	2	3	2	2	1	2	1	3	1	2	2	3	4	1	4	3	6	4	5	2	4	4	5	4	4	3	5	4	5	5	2	3	3	6	6	2
2	13	1.55	1.55	47	47.1	1	3	1	1	3	2	2	2	3	3	2	2	2	2	1	2	2	2	1	5	3	2	6	4	1	3	2	2	2	3	3	4	4	4	3	3	3	3	1	2	4	1	1	4
2	12	1.62	1.63	57	60	1	3	2	2	3	2	2	2	3	4	4	4	2	2	1	5	3	3	2	4	4	2	5	6	7	7	5	6	5	6	7	5	6	6	5	4	6	7	5	7	3	2	2	4
2	13	1.56	1.56	46	47	1	4	1	1	7	4	7	1	1	7	7	5	1	2	6	7	1	6	5	7	5	7	5	3	7	3	7	2	6	3	4	2	2	5	1	3	6	7	5	7	6	1	1	5
2	13	1.53	1.54	43.9	45.7	2	6	1	1	5	4	4	3	1	6	5	5	1	6	4	5	1	4	1	4	6	5	6	4	6	7	6	5	4	6	7	5	4	6	3	5	6	5	5	7	6	6	2	1
2	12	1.52	1.52	43.4	41	2	5	1	1	4	3	4	1	2	3	1	7	2	4	1	3	5	1	1	5	4	4	5	3	6	2	6	3	5	6	7	3	4	7	5	6	3	5	7	4	4	1	1	6
2	13	1.41	1.41	47.8	48.9	2	4	1	1	7	1	7	1	5	7	2	1	3	5	3	7	1	1	1	1	5	7	7	1	7	1	5	5	5	5	5	2	7	2	7	6	2	2	3	3	7	1	1	7
2	13	1.54	1.54	42.3	41	2	6	1	1	7	4	4	6	5	1	7	7	6	1	6	7	7	1	5	2	5	7	4	6	5	7	3	5	7	6	1	6	4	6	1	2	4	5	1	4	7	6	3	3
2	12	1.55	1.55	44	44	1	5	1	1	5	6	5	2	1	7	2	5	4	6	2	2	1	4	1	2	4	4	5	5	4	2	3	4	4	6	5	4	6	5	4	6	6	2	1	6	5	2	4	4
2	12	1.55	1.56	55.49	53	1	5	1	2	4	6	7	3	1	6	6	5	2	5	4	6	2	4	1	3	4	2	5	4	2	4	2	5	2	5	7	5	6	5	5	1	6	4	2	5	6	1	2	6
2	13	1.52	1.52	47.9	46.2	2	3	1	1	1	1	1	1	5	2	1	1	5	5	1	3	1	1	1	1	1	1	1	3	1	1	1	1	1	7	7	1	2	1	1	7	1	7	1	4	5	1	3	5
2	13	1.64	1.64	61	60	2	4	1	2	7	3	5	2	1	7	6	7	3	7	4	6	2	4	1	4	3	4	5	7	6	3	6	4	5	7	5	4	3	7	6	5	6	5	1	6	5	1	1	7
2	12	1.56	1.56	48.5	46.7	1	5	1	1	4	1	2	1	1	3	3	3	1	3	1	3	1	1	1	5	1	4	3	4	2	3	2	3	2	4	3	3	3	3	5	4	3	4	2	3	7	2	5	6
[truncated: 35 more columns]
